# Supplementary material for: Efficacy of Plant Sterol-Enriched Food for Primary Prevention and Treatment of Hypercholesterolemia: A Systematic Literature Review
Source: Foods. 2022 Mar 15;11(6):839. doi: 10.3390/foods11060839 (PMC8954273; doi:10.3390/foods11060839)
Supplement: Supplementary file 1 [file foods-11-00839-s001.zip]

Archive with 7 entries (7 files):
- Forest plot.jpg
- PRISMA_2020_checklist.pdf
- PubMedSearchHistory 22-04.csv
- ricerca pubmed 22-04.jpg
- ROB2_crossover_beta_v1.pdf
- ROB2_IRPG_beta_v8 - Foglio buono.pdf
- Table S1.xlsx
