# Supplementary material for: Efficacy of Plant Sterol-Enriched Food for Primary Prevention and Treatment of Hypercholesterolemia: A Systematic Literature Review
Source: Foods. 2022 Mar 15;11(6):839. doi: 10.3390/foods11060839 (PMC8954273; doi:10.3390/foods11060839)
Supplement: Supplementary file 1 [file foods-11-00839-s001.zip › PubMedSearchHistory 22-04.csv]

Search number	Query	Sort By	Filters	Search Details	Results	Time
7,(#1) AND (#3),,"Clinical Trial, Randomized Controlled Trial","((""hyperlipidemia""[Title/Abstract] OR ""hypercholesterolemia""[Title/Abstract] OR ""familial hypercholesterolemia""[Title/Abstract] OR ""hypercholesterolemia""[MeSH Terms]) AND (""phytosterol""[Title/Abstract] OR ""plant sterol""[Title/Abstract] OR ""sterol""[Title/Abstract] OR (""food, fortified""[MeSH Terms] OR (""food""[All Fiel…
6,(#1) AND (#3),,Clinical Trial,"((""hyperlipidemia""[Title/Abstract] OR ""hypercholesterolemia""[Title/Abstract] OR ""familial hypercholesterolemia""[Title/Abstract] OR ""hypercholesterolemia""[MeSH Terms]) AND (""phytosterol""[Title/Abstract] OR ""plant sterol""[Title/Abstract] OR ""sterol""[Title/Abstract] OR (""food, fortified""[MeSH Terms] OR (""food""[All Fields] AND ""fortified""[All Field…
4,(#1) AND (#3),,,"(""hyperlipidemia""[Title/Abstract] OR ""hypercholesterolemia""[Title/Abstract] OR ""familial hypercholesterolemia""[Title/Abstract] OR ""hypercholesterolemia""[MeSH Terms]) AND (""phytosterol""[Title/Abstract] OR ""plant sterol""[Title/Abstract] OR ""sterol""[Title/Abstract] OR (""food, fortified""[MeSH Terms] OR (""food""[All Fields] AND ""fortified""[All Fields]) OR ""fortif…
3,(((((((phytosterol[Title/Abstract]) OR (plant sterol[Title/Abstract])) OR (sterol[Title/Abstract])) OR (enriched food)) OR (dairy products)) OR (dairy)) OR (spread)) OR (phytosterols[MeSH Terms]),,,"""phytosterol""[Title/Abstract] OR ""plant sterol""[Title/Abstract] OR ""sterol""[Title/Abstract] OR (""food, fortified""[MeSH Terms] OR (""food""[All Fields] AND ""fortified""[All Fields]) OR ""for…
1,(((hyperlipidemia[Title/Abstract]) OR (hypercholesterolemia[Title/Abstract])) OR (familial hypercholesterolemia[Title/Abstract])) OR (hypercholesterolemia[MeSH Terms]),,,"""hyperlipidemia""[Title/Abstract] OR ""hypercholesterolemia""[Title/Abstract] OR ""familial hypercholesterolemia""[Title/Abstract] OR ""hypercholesterolemia""[MeSH Terms]","64,334",04:36:32
