# Supplementary material for: Efficacy of Plant Sterol-Enriched Food for Primary Prevention and Treatment of Hypercholesterolemia: A Systematic Literature Review
Source: Foods. 2022 Mar 15;11(6):839. doi: 10.3390/foods11060839 (PMC8954273; doi:10.3390/foods11060839)
Supplement: Supplementary file 1 [file foods-11-00839-s001.zip › Table S1.xlsx]

## Sheet: Foglio1
Period of the study	Year of publication	Authors	Study design	Adults (years)	State	Gender M/F	Matrix	Intervention	Type PS	Mean and SD baseline treatment LDL (mg/dL)	Mean and SD follow Up treatment LDL (mg/dL)	Mean and SD baseline control or placebo LDL (mg/dL)	Mean and SD follow-up control or placebo LDL (mg/dL)	Risk of bias	References
2010	2010	P.P. Soderholm and coll.	RCT	30-37	Finland	16/46	99g/day rye bread	2g/day sterol	PS	121,24± 30,5	116,6 ± 35,14	119,31 ± 25,87	122,39 ± 26,25	Some concerns	27
	2010	A. H. Mijares and coll.	Parallel RCT	18-76	Spain	16/37	500 ml of low-fat milk	2 g/day phytosterol	sitos., campes., stigmas.	157,92± 15,83	145,17± 18,53	162,16± 14,67	162,16 ± 24,71	Some concerns	24
2008	2010	A.C.M. Gagliardi and coll.	Single blinded RCT	47	Brazil	14/23	30g/day margarine	2,4g/day plant sterol	PS	124.75±36.09	113.5±36.63	143.25±37.27	133±41.01	High	16
2013	2013	Z. Buyuktuncer and coll.	RCT	20-70	Turkey	29/41	115 g/day low-fat yoghurt	1,9 g/day plant sterol	esterified PS	157,9 ± 26,40	147,7 ± 24,41	154,5 ± 21,16	154,1 ± 18,58	Low	21
2010	2013	S. Baumgartner and coll.	Crossover RCT	18-70	Netherlands	17/26	20 g/day margarine	3 g/day plant sterol	esterified PS	136,29 ± 40,93	118,92 ± 38,61	136,29 ± 40,93	129,73 ± 40,93	Low	22
2011	2014	I. San Mauro Martin and coll.	Crossover RCT	34	Spain	2021-11-08	350 mL/day milk	2,24 g/day phytosterol	PS	141 ± 28,2	122 ± 26,6	126 ± 24,8	135,6 ± 30,0	Low	15
	2015	T. Padro and coll.	Crossover RCT	25-70	Spain	19/13	250 mL/day milk	1,57 g/day phytosterol	sitos., campes., stigmas.	137,7 ± 27,72	127 ± 28,28	140 ± 28,28	138 ± 28,28	Low	25
2013	2015	R. T. Ras and coll.	Parallel RCT	40-65	Germany	150/90	20 g/day enriched spread	3 g/day plant sterol	b-sitos., campes., sitos. and others	150,19 ± 23,94	132 ± 24,71	152,12 ± 22,78	143,24 ± 26,64	Low	26
2014	2016	S. Dong and coll.	RCT	55-65	China	137 TOT	30 g/day soy milk powder	2 g/day plant sterol powder	esterified PS	116,6±22,78	113,9±30,5	117.37 ± 23.55	128,57±29,34	Low	20
2015	2017	C.L. Cheung and coll.	RCT	>18	China	31/180	38,1 g/dye milk powder	1,5 g/day phytosterol	unesterified PS	124,32 ± 31,58	118,37 ± 36,81	118,92 ± 30,08	123,21 ± 36,21	Low	19
2017	2018	L. Lestiani and coll.	Parallel RCT	24-68	Indonesia	44/55	200 ml/day smoothie drink	2 g/day plant starol	esterified PS	151,2 ± 32,0	135,9 ± 30,1	155,0 ± 26,2	152,4 ± 23,1	Low	23
2018	2019	J.J.A. Ferguson and coll.	RCT	18-70	Australia	32/43	Two slices of bread/day	2,3g/day phytosterol	PS	178,76 ± 31,35	161,78 ± 24,11	172,59 ± 34,75	174,52 ± 32,43	Low	17
2011	2020	M. Ruuth and coll.	RCT	24-66	Finland	34/56	Rapeseed oil enriched spread	3 g/day plant sterol	esterified PS	135,14 ± 30,89	123,55 ± 30,89	135,14 ± 34,75	139 ± 30,61	Some concerns	18
